# Supplementary material for: Social Structure Facilitated the Evolution of Care-giving as a Strategy for Disease Control in the Human Lineage
Source: Sci Rep. 2018 Sep 27;8:13997. doi: 10.1038/s41598-018-31568-2 (PMC6160448; doi:10.1038/s41598-018-31568-2)
Supplement: Supplementary file 2 — Effective Care Model [file 41598_2018_31568_MOESM2_ESM.nlogo]

globals
[
;THE FOLLOWING ARE MANUALLY SET VIA USER INTERFACE OR BEHAVIORSPACE
prob-transmission         ;probability of disease transmission from an infected agent to a susceptivble agent (0-1)
prob-fatality             ;probability that an infected agent will die (0-1)
prob-recovery             ;probability that an infected agent will recover (0-1), because values are set at (1 - x), smaller numbers have better outcomes for the agents.
R-fatality                ;probability of one pathogen causing death
R-transmission            ;probability of one pathogen causing disease
R-recovery                ;probability caused by one pathogen
;carrying-capacity         ;carrying capacity of the landscape
;num-agents             ;initial number of unrelated individuals randomly placed on the landscape at time step 1
potential-care            ;list of potential types of care an agent may need
;initial-prevalence       ;the percentage of agents that are infected with each new disease event

;THESE VARIABLES CALCULATE AND STORE VALUES FOR CALCULATIONS OR OUTPUT LATER DURING THE TIME STEP
total-helped               ;total number of agents who receive care (help)
total-disease              ;total number of agents who are diseased
total-turtles              ;total number of agents (called turtles by Netlogo)
disease-counter            ;count of diseases introduced per run; IDs each disease
sum-prob-transmit          ;stores a value used in later calculations for output of average probability of transmission across the run
sum-prob-fatality          ;stores a value used in later calculations for output of average probability of fatality across the run
sum-prob-recovery          ;stores a value used in later calculations for output of average recovery of transmission across the run
extinction-counter         ;tallies the number of time-steps until a disease event is extinguished
sum-extinction-counter     ;stores a value used in later calculations for output of average time to disease extinction across the run
start-D-event-intel        ;average intelligence of agents at the start of a disease event
first-TS-intel             ;average intelligence at start of time step
sum-intel-diff             ;stores a value used in later calculations for output of average change in intelligence across the run
helped1                    ;number of agents who received help once in a given time step
helped2                    ;number of agents who received help twice in a given time step
helped3                    ;number of agents who received help 3 times in a given time step
helped4                    ;number of agents who received help 4 times in a given time step
skilled-turtles            ;number of agents possessing all four care-giving skills
mean-help-received         ;average number of helping events per agent that recieved help in that time-step
G2                         ;total number of agents infected by diseased agents
seed                       ;to output random seed used for each run, to make it reproduceable
mean-benefit               ;mean benefit of agents
benefit-counter
RUN-benefit-counter

SUM-D-event-intelligence        ;THESE VARIABLES HOLD VALUES FOR RUN SUMMARY OUTPUT, cummulatively sums each of the respective variables above over disease events
SUM-D-event-intel-diff
SUM-D-event-pop
SUM-D-event-total-disease
SUM-D-event-prev
SUM-D-event-total-helped
SUM-D-event-perc-helped
SUM-D-event-help-received
SUM-D-event-perc-helped1
SUM-D-event-perc-helped2
SUM-D-event-perc-helped3
SUM-D-event-perc-helped4
SUM-D-event-skilled
SUM-D-event-perc-skilled
SUM-D-event-mean-num-skills
SUM-D-event-G2
SUM-D-event-G2-prev
SUM-D-event-mean-diff-care
SUM-D-event-mean-benefit

RUN-intelligence                ;THESE VARIABLES HOLD VALUES FOR RUN SUMMARY OUTPUT, calculated as the above sums divided by the number of disease events in a given run
RUN-intel-diff
RUN-pop
RUN-total-disease
RUN-prev
RUN-total-helped
RUN-perc-helped
RUN-help-received
RUN-perc-helped1
RUN-perc-helped2
RUN-perc-helped3
RUN-perc-helped4
RUN-skilled
RUN-perc-skilled
RUN-mean-num-skills
RUN-G2
RUN-G2-prev
RUN-mean-diff-care
RUN-mean-benefit

setup-intel                  ;average intelligence of agents first created in  setup procedure
]

turtles-own               ;the agents' variables, Netlogo calls agents "turtles"
[
  disease?                ;a true/false variable indicating the disease status of the agent
  intelligence            ;the agent's intelligence score (0-1)
  sex                     ;0 or 1, assigned randomly
  my-shedding             ;the rate at which the agent sheds pathogens
  my-prob-fatality        ;likelihood that the agent will die of the disease. This value is reduced when the agent receives care. (0-1)
  my-prob-transmission    ;likelihood that the agent will transmit the infection to another agent within the infection radius. (0-1) This value is reduced when the agent receives care.
  my-prob-recovery        ;likelihood that the agent will recovery
  my-needs                ;a list of the types of care the agent needs (food, water, hygiene, protection)
  my-skills               ;a list of the types of care-giving an agent can provide (food, water, hygiene, protection)
  num-skills              ;number of skills turtle has
  care-sick-turtle-got    ;list of care types the agent has received in that time step
  my-available-carers     ;list of agents who may provide care to the agent
  my-carers               ;list of agents who provided care, some of which may contract the disease, some of which may not
  my-learners             ;list of agents who have provided care and did not contract the disease
  starting-transmission   ;likelihood of transmission at the start of a care-giving procedure, used to calculate costs for agents that provide care.
  count-carers            ;number of carers who might provide care to an ill agent, used to estimate the costs for agents providing cooperative care, capped at 4 because there are 4 types of help
  diff-care               ;difference between the number of carers who might have provided care and those who did. Used to calculate actual costs for agents who did provide care.
  my-total-benefit        ;sum of benefits an agent received in the time step
  my-mean-benefit         ;mean benefit an agent received per help per time step

  ;THESE VARIABLES ARE CALCULATED BY THE AGENTS AND USED FOR CALCULATIONS OR OUTPUT LATER DURING THE TIME STEP
  helped                 ;number of times an agent received care during a given time-step (0-4)
]

directed-link-breed [directional-links directional-link]
undirected-link-breed [not-directional-links not-directional-link]

links-own                 ;the links' variables
[
  r                       ;relatedness between the two agents connected by the link (0-1 for blood relatives, 100 for pair-partners)
]

;---------------------------------------------------------
to setup                                ;set-up procedure
  ca                                    ;clears previous run
  set seed new-seed                     ;the seeds can be used to replicate the exact runs
  random-seed seed
  reset-ticks
  set potential-care ["food" "water" "hygiene" "protection"]          ;types of care agents can provide and receive
  set disease-counter 0                                            ;sets disease counter to 0 at start of run
  set sum-prob-transmit 0                                         ;sets cumulative sum variables to 0 at start of run
  set sum-prob-fatality 0
  set sum-prob-recovery 0
  set sum-extinction-counter 0
  set SUM-D-event-intelligence 0
  set SUM-D-event-intel-diff 0
  set SUM-D-event-pop 0
  set SUM-D-event-total-disease 0
  set SUM-D-event-prev 0
  set SUM-D-event-total-helped 0
  set SUM-D-event-perc-helped 0
  set SUM-D-event-help-received 0
  set SUM-D-event-perc-helped1 0
  set SUM-D-event-perc-helped2 0
  set SUM-D-event-perc-helped3 0
  set SUM-D-event-perc-helped4 0
  set SUM-D-event-skilled 0
  set SUM-D-event-perc-skilled 0
  set SUM-D-event-mean-num-skills 0
  set SUM-D-event-G2 0
  set SUM-D-event-G2-prev 0
  set SUM-D-event-mean-diff-care 0
  set SUM-D-event-mean-benefit 0

  set RUN-intelligence 0                                ;sets variables which will be the averages (across disease events within a run) to 0 at start of run
  set RUN-intel-diff 0
  set RUN-pop 0

  set RUN-total-disease 0
  set RUN-prev 0
  set RUN-total-helped 0
  set RUN-perc-helped 0
  set RUN-help-received 0
  set RUN-perc-helped1 0
  set RUN-perc-helped2 0
  set RUN-perc-helped3 0
  set RUN-perc-helped4 0
  set RUN-skilled 0
  set RUN-perc-skilled 0
  set RUN-mean-num-skills 0
  set RUN-G2 0
  set RUN-G2-prev 0
  set RUN-mean-diff-care 0
  set RUN-mean-benefit 0
  set benefit-counter 0
  set RUN-benefit-counter 0

  set setup-intel 0

  create-turtles (num-agents * 2)                    ; makes a number of agents equal to num-turtles times 2 (so turtles can form pairs in pair-bonded societies)

  [
    set size 2                          ; sets size of turtle on display
    set intelligence random-float 1     ; each turtle gets intelligence score (0-1)
    set helped 0                        ; sets helped to 0
    set disease? false                  ; disease? set to false, meaning the agent is healthy
    set my-shedding 0                   ; sets my-shedding to 0 because agent is healthy
    set count-carers 0                  ; number of carers who might provide care to the ill agent, zero when agent is healthy.
    set diff-care 0                     ; difference between count-carers and number of times the agent has been helped that time-step. 0 when agent is healthy.
    set starting-transmission 0         ; the agents likelihood of transmitting the infection at the start of the helping procedure
    set my-needs []                     ; sets my-needs to an empty list
    set care-sick-turtle-got []         ; sets care-sick-turtle-got to an empty list
    set my-available-carers no-turtles  ; sets my-available-carers to no turtles
    set my-learners no-turtles          ; sets my-learners to no turtles
    set my-carers no-turtles            ; sets my-carers to no turtles
    set my-skills []                    ; sets my-skills to an empty list
    set my-skills n-of 1 potential-care ; sets my-skills to one of the possibly types of care an agent can give (food, water, hygiene, protection)
    set num-skills length my-skills     ; contains a count of the number of skills the agent has
    set my-prob-fatality 0              ; sets the agent's probability of fatality to 0 (because it is healthy)
    set my-prob-transmission 0          ; sets the agent's probability of transmission to 0 (because it is healthy)
    set my-prob-recovery 0              ; sets the agent's probability of recovery to 0 (because it is healthy)
    set color blue                      ; sets color of the agent
    setxy random-xcor random-ycor       ; places agents randomly in the landscape
    set sex 0                           ; gives agents a sex (0/1)
    set shape "default"                 ; gives agents a shape
    set my-mean-benefit 0               ;sets my-mean-benefit to 0
    set my-total-benefit 0              ;sets my-total-benefit to 0
  ]

  ask n-of ((count turtles) * 0.5) turtles            ; half the agents change thier shape and sex, so they can be pair-partners
    [
      set sex 1
      set shape "circle"
    ]

  set setup-intel mean [intelligence] of turtles     ; average intelligence of agents at setup

  tick                                  ; sets time step to 1
end
;----------------------------------------------------------------------

to go                                                                                      ; These are the procedures that are called in the following order:
  initialize
  populate-coop                                                                            ; Creates a population of agents with extended kin-networks in a cooperatively breeding population
;  populate-basal2                                                                         ; Creates a population where care is only given from one parent (sex = 1) to the offspring
;  populate-pair2   ; ALSO FOR RECIPROCITY                                                 ; Creates a monogamous, pair-bonded social system where both parents provide care to young, it is also used for the system which includes indirect reciprocity via provisioning
  prune-links-coop                                                                         ; Only links to kin with a relatedness value of >= 0.125 remain; this is the limits of kin recognition
;  prune-links-basal                                                                       ; Only unidirectional links from one parent (sex = 1) to offspring remain
;  prune-links-pair  ; ALSO FOR RECIPROCITY                                                ; Only links between pair-partners and parents and offspring remain (for both PAIR and RECIPROCITY social systems)
  if ((count turtles > (carrying-capacity * 0.5)) and (all? turtles [disease? = false]))
    [start-disease]                                                                        ; If no agents are diseased and the population has reached a pre-determined threshold, a disease is seeded into the population
  count-time-to-extinction-start                                                           ; Procedure initiates tracking the number of time-steps until the disease is extinct
  pre-calculate                                                                            ; Performs calculations to be used later
  if any? turtles with [disease? = true]                                                   ; Sick agents request care
   [
      ask turtles with [disease? = true]
      [
         find-carers  ; FOR BASAL, PAIR, AND COOP AND RECIPROCITY        ; Sick agents determine who might provide care based on the networks their social system provides
;         provision   ;FOR RECIPROCITY ONLY                              ; Under receiprocity, food sharing may occur from unrelated agents
         request-care2 ; FOR BASAL, PAIR, AND COOP AND RECIPROCITY       ; Agents receive care based on the networks thier social system provides
      ]
    ]
  if any? turtles with [count my-carers > 0]
  [
    ask turtles with [count my-carers > 0]
    [sort-carers]                                                        ; Agents which received care sort thier carers into those who will get infected and those who don't and thus can learn
  ]
  if any? turtles with [count my-learners > 1]
  [
    ask turtles with [count my-learners > 1]
     [learn]                                                             ; Agents with carers who don't get infected, can then have thier carers learn new care-giving skills (learning is a function of the learner's intelligence)
 ]
  post-calculate                                      ; Performs calculations for output
  disease-mortality                                   ; Infected agents die as a function of thier individual probability of fatality
  infect                                              ; Agents infect those near them as a function of thier individual probability of tranmission
  move                                                ; Healthy agents move
  final-calculations                                   ; Values are calculated for output and output data is produced
  update-plots                                        ; Plots on monitors are updated
  tick                                                ; Adds one to time-step counter
end

;----------------------------------------------------------------

to initialize                  ; sets the following variables used in calcualtions and output to 0, false, or empty. Some are variables possessed by the agents, others are global variables.
  ask turtles
   [
    set helped 0
    set count-carers 0
    set diff-care 0
    set my-total-benefit 0
    set my-mean-benefit 0
    set starting-transmission 0
    set my-learners no-turtles
    set my-carers no-turtles
    set my-available-carers no-turtles
    if (disease? = false)
        [
          set my-needs []
          set care-sick-turtle-got []
        ]
   ]
  set total-disease 0
  set total-helped 0
  set total-turtles 0
  set helped1 0
  set helped2 0
  set helped3 0
  set helped4 0
  set skilled-turtles 0
  set mean-help-received 0
  set G2 0
  set first-TS-intel 0
  set mean-benefit 0
end
;-----------------------------------------------------------------
to populate-coop                                              ; This procedure makes another generation of agents with a cooperative-breeding social system
let num-eligible-moms count turtles with [(disease? = false) and (sex = 1)]    ;Only healthy agents with sex = 1 can reproduce
let eligible-moms turtles with [(disease? = false) and (sex = 1)]
let num-turtles count turtles                               ; Calculates total number of agents
if num-turtles < carrying-capacity                          ; When the population size is below the carrying capacity, healthy agents reproduce according to the formula
[
  ask n-of ((1 - (num-turtles / carrying-capacity)) * num-eligible-moms) eligible-moms  ;note: this rounds down, if n-of is 1.98, it will make 1 new agent
  [
  let parent self
  hatch 1                                                              ; Asexual reproduction, new agent's variables are set to 0, empty, or false as in the set-up procedure
  [
  set size 2
  set sex random 2                                                     ; sets sex to 0 or 1
      if sex = 1 [set shape "circle"]
      if sex = 0 [set shape "default"]
  set helped 0
  set count-carers 0
  set diff-care 0
  set my-total-benefit 0
  set my-mean-benefit 0
  set starting-transmission 0
  set my-carers no-turtles
  set disease? false
  set my-shedding 0
  set my-needs []
  set my-available-carers no-turtles
  set my-learners no-turtles
  set care-sick-turtle-got []
  set my-skills []
  set my-skills n-of 1 potential-care                                   ; sets my-skills to one of the possibly types of care an agent can give
  set num-skills length my-skills
  set my-prob-fatality 0
  set my-prob-transmission 0
  set my-prob-recovery 0
  set color [color] of parent
  setxy [xcor] of parent + random 1 [ycor] of parent + random 1       ; Offspring is placed on landscape near parent
  set intelligence random-normal ([intelligence] of parent) 0.15        ; Offspring's intelligence score is taken from a normal distribution using parent's intelligence as the mean and a standard deviation of 0.15

  if intelligence < 0                        ;if intelligence is below 0, it is set to 0
     [set intelligence 0]
  if intelligence > 1                        ;if intelligence is above 1, it is set to 1
     [set intelligence 1]

  let baby self
  let parents-family [not-directional-link-neighbors] of parent
  create-not-directional-links-with parents-family                  ; Offspring creates links with all of parent's links; links in the cooperative breeding system are non-directional
  ask my-not-directional-links                                      ; Offspring's links acquire an r value which is 1/2 the r of the parents link with that relative.
  [
     let who-parent [who] of parent
     let who-parents-family [who] of parents-family
     let who-baby [who] of baby

        foreach who-parents-family
       [
         x ->
         let new-r [r / 2] of not-directional-link x who-parent
         ask not-directional-link x who-baby
         [set r new-r]
       ]
   ]
   create-not-directional-link-with parent                         ; Offspring creates a link with its parent and sets the r to 0.5
   ask not-directional-link [who] of self [who] of parent
        [set r 0.5]
   ]
  ]
]
end
;-----------------------------------------------------------------------------------------------
to prune-links-coop                   ; Pedigrees reduced to links relevant to the cooperative breeding social system
  ask links with [r < 0.125]
  [die]                          ; Links with an r < 0.125 are deleted
  ask links
  [
    if r = 0.5
    [
      set color white            ; Links with r=0.5 are white (parent-offspring)
    ]
    if r = .25
    [
      set color red              ; Links with r=0.25 are red (half siblings, grandparent-grandchild)
    ]
    if r = .125
    [
      set color blue              ; Links with r=0.125 are blue (aunt/uncle/niece/nephew, grandparent-grandchild)
    ]
  ]
end
;-------------------------------------------------------------------------
to start-disease
set start-D-event-intel 0

set prob-transmission disease-parameter;random-float 0.5         ; Sets the baseline probability of transmission for the disease and uses it to calculate the R-transmission for the disease
let T-numerator ln (1 - prob-transmission)
set R-transmission (-1 * (T-numerator / 1000))

set prob-fatality disease-parameter;random-float 0.5              ; Sets the baseline probability of fatality for the disease and uses it to calculate the R-transmission for the disease
let F-numerator ln (1 - prob-fatality)
set R-fatality (-1 * (F-numerator / 1000))

set prob-recovery disease-parameter;random-float 0.5             ; Sets the baseline probability of recovery for the disease and uses it to calculate the R-transmission for the disease
let R-numerator ln (1 - prob-recovery)
set R-recovery (-1 * (R-numerator / 1000))

set disease-counter disease-counter + 1           ; Tracks the number of diseases per run
set sum-prob-transmit sum-prob-transmit + prob-transmission          ; The following variables are used to calculate the various averages across disease events with in a run
set sum-prob-fatality sum-prob-fatality + prob-fatality
set sum-prob-recovery sum-prob-recovery + prob-recovery
set start-D-event-intel mean [intelligence] of turtles
set extinction-counter 0
set SUM-D-event-intelligence 0
set SUM-D-event-intel-diff 0
set SUM-D-event-pop 0
set SUM-D-event-total-disease 0
set SUM-D-event-prev 0
set SUM-D-event-total-helped 0
set SUM-D-event-perc-helped 0
set SUM-D-event-help-received 0
set SUM-D-event-perc-helped1 0
set SUM-D-event-perc-helped2 0
set SUM-D-event-perc-helped3 0
set SUM-D-event-perc-helped4 0
set SUM-D-event-skilled 0
set SUM-D-event-perc-skilled 0
set SUM-D-event-mean-num-skills 0
set SUM-D-event-G2 0
set SUM-D-event-G2-prev 0
set SUM-D-event-mean-diff-care 0
set SUM-D-event-mean-benefit 0
set benefit-counter 0

let population count turtles
let to-infect (population * initial-prevalence)
ask n-of to-infect turtles                                        ; number of agents producing the desired prevalence are randomly infected
        [become-infected]                                         ; sets the calculated number of turtles to the become-infected procedure
end
;-------------------------------------------------------------------------
 to become-infected
    set disease? true                                          ; infected agents set disease? to true
    set color blue - 3                                         ; when diseased thier color is 3 shades darker
    set my-prob-transmission prob-transmission                 ; Agents set thier individual probability of transmission to be that which the disease produces when no help is given
    set my-prob-fatality prob-fatality                         ; Agents set thier individual probability of fatality to be that which the disease produces when no help is given
    set my-prob-recovery prob-recovery                         ; Agents set thier individual probability of recovery to be that which the disease produces when no help is given
    set my-shedding 1000                                       ; Baseline pathogen shedding rate. The value of 1000 is arbitrary, the importance is its change over time.
    set my-needs potential-care                                ; Infected agents can receive four types of care (food, water, hygiene, protection)
end
;-------------------------------------------------------------------------
to count-time-to-extinction-start                              ; This procedure counts the number of time steps until the disease has gone extinct in the population
  if any? turtles with [disease? = true]
  [set extinction-counter extinction-counter + 1]
end
;-------------------------------------------------------------------------
to pre-calculate
  set total-disease count turtles with [disease? = true]      ; Total number of diseased agents before care is given
  set total-turtles count turtles                             ; Total number of agents before care is given
  set first-TS-intel mean [intelligence] of turtles           ; Mean intelligence of agents before care is given
end
;-------------------------------------------------------------------------
to find-carers
  let sick-turtle self
  let my-potential-carers-a turtle-set ([not-directional-link-neighbors] of sick-turtle)
  let my-potential-carers-b turtle-set ([in-directional-link-neighbors] of sick-turtle)
  let my-potential-carers (turtle-set my-potential-carers-a my-potential-carers-b)         ; creates an agent-set of other agents who are related to the sick agent according to the social system
  set my-potential-carers my-potential-carers with [disease? = false]                      ; reduces the agent-set to only healthy agents
  set my-available-carers my-potential-carers ;in-radius 5                                 ; Provides option for limiting carers to those spatially close
  ask my-available-carers
  [
     let carer self
     let rand-num random-float 1
     if rand-num > intelligence                                                            ; DISEASE RECOGNITION as a function of the agent's intelligence
    [
      ask sick-turtle
         [
            set my-available-carers my-available-carers with [self != carer]               ; Agents who do not recognize the disease are removed from the sick turtle's "my-available-carers"
          ]
    ]
  ]
  set count-carers count [my-available-carers] of sick-turtle                             ; Calculates the number of agents who might provide care for later estimates of costs to carers
  if count-carers > 4 [set count-carers 4]                                                ; Count-carers is reduced to four because there are only four types of care that can be given
end
;----------------------------------------------------------------------------
to request-care2
        if (length my-needs >= 0) and (count my-available-carers > 0)                     ; only agents with needs and possible carers request care
        [
          let sick-turtle self
          set starting-transmission [my-prob-transmission] of sick-turtle                 ; stores value of prob-transmission for later calculations of costs, note if provisioned, it overwrites the value given at start of provisioning
          let need-counter length my-needs
          set need-counter (need-counter - 1)
          set my-needs shuffle my-needs
          while [need-counter >= 0]                                                       ; sets up a "while - loop" using the number of needs the sick agent has
          [
           if disease? = false [stop]                                                     ; while stops if agent recoverys
           if count my-available-carers <= 0 [stop]                                       ; while stops if agent runs out of carers
           let need item need-counter my-needs
           let no-care-received 0
           let who-carers [who] of my-available-carers
           foreach who-carers                                                             ; for each need in the while loop, the agent goes requests care iteratively from each of its potential carers until either it gets care or it runs out of carers
           [x ->
              let carer turtle x
              if disease? = false [stop]
              set need item need-counter my-needs
              let risk 0
              let benefit 0                                                               ; benefit quantifies the amount that the probabilities of transmission/fatality/recovery can be reduced by care
              if need = "food"
        [set benefit 0.25];random-float 0.25]
              if need = "water"
          [set benefit 0.2];random-float 0.2]
              if need = "hygiene"
        [set benefit 0.5];random-float 0.5]
              if need = "protection"
        [set benefit 0.2];random-float 0.2]
              let current-prob-transmission [my-prob-transmission] of sick-turtle
              set current-prob-transmission (current-prob-transmission / count-carers)   ;DIVIDES RISK AMONG CARERS - carers estimate thier risk based on how many others are helping, more helpers means they can limit the time they spend and thus thier exposure
              let current-prob-fatality [my-prob-fatality] of sick-turtle
              let current-prob-recovery [my-prob-recovery] of sick-turtle
              let relatedness 0
              if (is-not-directional-link? not-directional-link [who] of carer [who] of sick-turtle)  ; non-directional links to sick turtle can provide care
              [
                ask not-directional-link [who] of carer [who] of sick-turtle
                  [set relatedness r]                                                   ; relatedness is set to the r value of the link between the sick agent and the carer, varies based on social system
              ]
              if (is-directional-link? directional-link [who] of carer [who] of sick-turtle)      ; in-links to sick turtle can provide care
              [
                ask directional-link [who] of carer [who] of sick-turtle
                   [set relatedness r]                                                  ; relatedness is set to the r value of the link between the sick agent and the carer, varies based on social system
              ]
        let Hamilton-benefit 0
        set Hamilton-benefit ((benefit * current-prob-recovery) + (benefit * [my-prob-transmission] of sick-turtle) + (benefit * current-prob-fatality))
        ifelse (relatedness * Hamilton-benefit > current-prob-transmission * current-prob-fatality) ; HAMILTON'S RULE
        [
                if ((need = "food") and (member? "food" [my-needs] of sick-turtle) and (member? "food" [my-skills] of carer))  ;Care is provided if the current need in the while loop is food, the sick agent needs food, and the carer has that skill.
                       [
                          set my-prob-fatality (my-prob-fatality * (1 - benefit))
                          let numerator ln (1 - my-prob-fatality)                                    ;solve for new shedding rate
                          set my-shedding (-1 * (numerator / R-fatality))
                          set my-prob-transmission (1 - exp (-1 * R-transmission * my-shedding))     ;solve for new transmission
                          set my-prob-recovery (1 - exp (-1 * R-recovery * my-shedding))             ;solve for new probability recovery
                          set helped helped + 1                                                      ;increase number times helped by 1
                          set my-total-benefit (my-total-benefit + benefit)
                          set care-sick-turtle-got lput "food" care-sick-turtle-got                  ;add care type received to sick agent's list of care-sick-turtle-got
                          set care-sick-turtle-got remove-duplicates care-sick-turtle-got            ;removes duplicated entries from care-sick-turtle-got, though there shouldn't be duplicates
                          set my-available-carers my-available-carers with [self != carer]           ;removes carer from sick agent's list of available carers
                          set no-care-received 0                                                     ;sets the counter for number of times no care was given to 0 (prevents endless loops)
                          set my-needs remove "food" my-needs                                        ;removes care type just received from sick agent's list of needs
                          set risk 1                                                                 ;risk of 1 is used below to sort carer into a list of agents that provided care
                        ]
                if ((need = "water") and (member? "water" [my-needs] of sick-turtle) and (member? "water" [my-skills] of carer))  ;Care is provided if the current need in the while loop is water, the sick agent needs water, and the carer has that skill.
                       [
                         set my-prob-fatality (my-prob-fatality * (1 - benefit))
                         let numerator ln (1 - my-prob-fatality)                                 ;solve for new shedding rate
                         set my-shedding (-1 * (numerator / R-fatality))
                         set my-prob-transmission (1 - exp (-1 * R-transmission * my-shedding))  ;solve for new transmission
                         set my-prob-recovery (1 - exp (-1 * R-recovery * my-shedding))          ;solve for new probability recovery
                         set helped helped + 1                                                   ;increase number times helped by 1
                         set my-total-benefit (my-total-benefit + benefit)
                         set care-sick-turtle-got lput "water" care-sick-turtle-got              ;add care type received to sick agent's list of care-sick-turtle-got
                         set care-sick-turtle-got remove-duplicates care-sick-turtle-got         ;removes duplicated entries from care-sick-turtle-got, though there shouldn't be duplicates
                         set my-needs remove "water" my-needs                                    ;removes care type just received from sick agent's list of needs
                         set my-available-carers my-available-carers with [self != carer]        ;removes carer from sick agent's list of available carers
                         set no-care-received 0                                                  ;sets the counter for number of times no care was given to 0 (prevents endless loops)
                         set risk 1                                                             ;risk of 1 is used below to sort carer into a list of agents that provided care
                       ]
                if ((need = "hygiene") and (member? "hygiene" [my-needs] of sick-turtle) and (member? "hygiene" [my-skills] of carer)) ;Care is provided if the current need in the while loop is hygyiene, the sick agent needs hygiene, and the carer has that skill.
                       [
                          set my-prob-transmission (my-prob-transmission * (1 - benefit))
                          let numerator ln (1 - my-prob-transmission)                          ;solve for new shedding rate
                          set my-shedding (-1 * (numerator / R-transmission))
                          set my-prob-fatality (1 - exp (-1 * R-fatality * my-shedding))       ;solve for new probability fatality
                          set my-prob-recovery (1 - exp (-1 * R-recovery * my-shedding))       ;solve for new probability recovery
                          set helped helped + 1                                                ;increase number times helped by 1
                          set my-total-benefit (my-total-benefit + benefit)
                          set care-sick-turtle-got lput "hygiene" care-sick-turtle-got         ;add care type received to sick agent's list of care-sick-turtle-got
                          set care-sick-turtle-got remove-duplicates care-sick-turtle-got      ;removes duplicated entries from care-sick-turtle-got, though there shouldn't be duplicates
                          set my-needs remove "hygiene" my-needs                               ;removes care type just received from sick agent's list of needs
                          set my-available-carers my-available-carers with [self != carer]     ;removes carer from sick agent's list of available carers
                          set no-care-received 0                                               ;sets the counter for number of times no care was given to 0 (prevents endless loops)
                          set risk 1                                                            ;risk of 1 is used below to sort carer into a list of agents that provided care
                        ]
                if ((need = "protection") and (member? "protection" [my-needs] of sick-turtle) and (member? "protection" [my-skills] of carer))  ;Care is provided if the current need in the while loop is protection, the sick agent needs protection, and the carer has that skill.
                        [
                         set my-prob-fatality (my-prob-fatality * (1 - benefit))
                         let numerator ln (1 - my-prob-fatality)                                 ;solve for new shedding rate
                         set my-shedding (-1 * (numerator / R-fatality))
                         set my-prob-transmission (1 - exp (-1 * R-transmission * my-shedding))  ;solve for new transmission
                         set my-prob-recovery (1 - exp (-1 * R-recovery * my-shedding))          ;solve for new probability recovery
                         set helped helped + 1                                                   ;increase number times helped by 1
                         set my-total-benefit (my-total-benefit + benefit)
                         set care-sick-turtle-got lput "protection" care-sick-turtle-got         ;add care type received to sick agent's list of care-sick-turtle-got
                         set care-sick-turtle-got remove-duplicates care-sick-turtle-got         ;removes duplicated entries from care-sick-turtle-got, though there shouldn't be duplicates
                         set my-needs remove "protection" my-needs                               ;removes care type just received from sick agent's list of needs
                         set my-available-carers my-available-carers with [self != carer]        ;removes carer from sick agent's list of available carers
                         set no-care-received 0                                                  ;sets the counter for number of times no care was given to 0 (prevents endless loops)
                         set risk 1                                                              ;risk of 1 is used below to sort carer into a list of agents that provided care
                        ]
                       if (helped = 1) [set color yellow]                                        ;colors are used to visualize frequencies of cooperative caring
                       if (helped = 2) [set color orange]
                       if (helped = 3) [set color green]
                       if (helped > 3) [set color white]
                if risk = 0                                                                      ;if risk remained 0, no care was given
                       [
                          set no-care-received (no-care-received + 1)                            ;adds 1 to no-care-received counter
                          if (no-care-received = (count my-available-carers))                    ;prevents endless loops of carers being asked for care they can't give
                           [
                            set need-counter (need-counter - 1)                                  ;changes the need for which care is being sought in the while loop
                            if need-counter < 0 [stop]                                           ;if there are no more needs for which care has not yet been sought, agent exits the procedure
                           ]
                       ]
                if risk = 1                                                                     ;if risk has been set to 1, then care was given
                        [
                          set my-carers (turtle-set my-carers carer)                            ;adds carer to a list of agents that provided sick-turtle with care
                          set my-available-carers my-available-carers with [self != carer]      ;removes carer from list of agents who are available to give care -- though this should have already been done above
                          set need-counter (need-counter - 1)                                   ;changes the need for which care is being sought in the while loop
                          if need-counter < 0 [stop]                                            ;if there are no more needs for which care has not yet been sought, agent exits the procedure
                        ]
               ]                                                                                ;END Hamilton's rule
               [                                                                                ;THIS IS ELSE FOR HAMILTONS RULE
                 set risk 0                                                                     ;this occurs when Hamilton's Rule was not fulfilled (i.e., costs to high) and the agent did not provide care
                 ask sick-turtle [set my-available-carers my-available-carers with [self != carer]] ;removes carer from list of agents who are available to give care
               ]
        ]                                                                                       ;END FOREACH LOOP
       ]                                                                                        ;END WHILE LOOP
    ]                                                                                           ;END IF
end
;--------------------------------------------------------------------
to sort-carers
  let sick-turtle self
  let cost-num [starting-transmission] of sick-turtle
  let cost-denom [helped] of sick-turtle
  let cost (cost-num / cost-denom)                            ;cost of care-giving is calculated as the sick agent's starting probability of transmission (when help procedure began) divided by the number of agents that provided care, simulating a division of time and thus reduced exposure for agents that care cooperatively
  ask my-carers
  [
    let carer self
     let rand-num2 random-float 1
     ifelse (rand-num2 < cost)                                ;carers receive a random number, if it is lower than the cost, they are infected
     [
       set G2 (G2 + 1)                                        ;G2 counts the number of agents infected by another agent
       become-infected                                        ;carer is sent to the become-infected procedure
     ]
     [
       ask sick-turtle                                        ;the sick turtle creates a list of agents who will go into learning procedure instead of getting infected (thier random numbers were higher than the cost)
     [
         set my-learners (turtle-set my-learners carer)
     ]
    ]
  ]
end
;--------------------------------------------------------------------
to learn
let sick-turtle self
let sick-turtles-care []
set sick-turtles-care care-sick-turtle-got
let who-learners [who] of my-learners
foreach who-learners                                                                    ;creates a foreach loop in which each learner attempts to learn the skills performed by the other carers with whom the learner provided cooperative care
[
    x ->
    let learner turtle x
    set sick-turtles-care shuffle sick-turtles-care
    let care-counter (length sick-turtles-care)
    set care-counter care-counter - 1                                                  ;the care-counter enables each learner to iteratively attempt to learn each skill
    while [care-counter >= 0]
    [
      let new-skill item care-counter sick-turtles-care
      let rand-learning random-float 1
      ifelse rand-learning < [intelligence] of learner                                 ;if the random number is lower than the learner's intelligence, the learner acquires the new skill
      [
        ask learner
        [
          set my-skills lput (item care-counter sick-turtles-care) my-skills           ;the new skill is added to the learner's list of "my-skills"
          set care-counter (care-counter - 1)                                          ;care-counter is reduced by one so the learner can try to learn the next skill
        ]
      ]
      [
        set care-counter (care-counter - 1)                                            ;This is the else for if rand-learning is greater than the intelligence of the learner, thus no learning happens for this skill. Learner can try to learn other skills.
      ]
    ]
 ]
 ask my-learners
  [
    set my-skills remove-duplicates my-skills                                          ;learning occurs even when the learner already has that skill. To prevent duplicates in the list, they are removed.
    set num-skills length my-skills
  ]
end                                                                                    ;NOTE THAT LEARNING DOES NOT OCCUR IN WITH NON-COOPERATIVE CARE (BASAL CONDITION)
;---------------------------------------------------------------------------------
to post-calculate                                                                      ;calculations for future output
  set helped1 (count turtles with [helped = 1])                                        ;total number of turtles who received one type of care
  set helped2 (count turtles with [helped = 2])                                        ;total number of turtles who received two types of care
  set helped3 (count turtles with [helped = 3])                                        ;total number of turtles who received three types of care
  set helped4 (count turtles with [helped = 4])                                        ;total number of turtles who received four types of care
  set total-helped (helped1 + helped2 + helped3 + helped4)                             ;total number of turtles who received care
  set skilled-turtles count turtles with [(member? "protection" my-skills) and (member? "food" my-skills) and (member? "water" my-skills) and (member? "hygiene" my-skills)]            ;count turtles with all four skills
  if total-helped > 0
    [set mean-help-received (mean [helped] of turtles with [helped > 0])]              ;calculates the mean number of care types turtles who received care got
  ask turtles with [(helped > 0) or (count-carers > 0)]                                ;calculates the difference in the number of potential carers and the number of care types actually received
    [set diff-care (count-carers - helped)]
  if any? turtles with [helped > 0]
   [
      ask turtles with [helped > 0]
        [set my-mean-benefit (my-total-benefit / helped)]
  ]
  if any? turtles with [helped > 0]
  [
    set mean-benefit mean [my-mean-benefit] of turtles with [helped > 0]
    set benefit-counter benefit-counter + 1
  ]
end
;---------------------------------------------------------------------------------
to move
  if any? turtles with [disease? = false]
  [
    ask turtles with [disease? = false]
    [
      let destination-patches patches in-radius 10 with [not any? turtles-here]
     if any? destination-patches
      [move-to one-of destination-patches]                                            ;healthy agents move to an open patch within a radius of 10
    ]
  ]
end
;-------------------------------------------------------------------------
to disease-mortality                                   ;sick agents chose a random number and if it is below thier individual probability of fatality, they die.
  ask turtles with [disease? = true]
  [
    let rand-mort random-float 1
    ifelse rand-mort < my-prob-fatality
    [die]
    [attempt-recovery]                                ;if agents do not die, they go to the attempt-recovery procedure
  ]
end
;-------------------------------------------------------------------------
to attempt-recovery                                 ;agents attempt recovery by receiving a random number, and if it is smaller than (1 - the agent's individual probability of recovery) the agent recovers
    let rand-recovery random-float 1
    if rand-recovery < (1 - my-prob-recovery)
    [
      set disease? false                            ;if the agent recovers, the disease characteristics are set to 0, false, or empty
      set my-shedding 0
      set my-prob-fatality 0
      set my-prob-transmission 0
      set my-prob-recovery 0
      set color blue
      set my-needs []
    ]
end
;-------------------------------------------------------------------------
to infect                                           ;each diseased agent attempts to infect other agents who are within a radius of 5 grid cells
  if any? turtles with [disease? = true]
  [
    ask turtles with [(disease? = true)]
    [
      let center self
      let centers-risky-patches patches in-radius 10                                    ;infection radius is 10 grid cells
      ask centers-risky-patches
      [
        if any? turtles-here with [disease? = false]
        [
          let centers-vulnerable-turtles turtles-here with [disease? = false]
          ask centers-vulnerable-turtles
          [
            let rand-infect random-float 1                                             ;if the random number is below the probability of transmission the agent is sent to the become-infected procedure
            if rand-infect < [my-prob-transmission] of center
            [
              set G2 (G2 + 1)
              become-infected
            ]
          ]
        ]
      ]
    ]
  ]
end
;--------------------------------------------------------------------------
to populate-basal2                                                                       ; This procedure makes another generation of agents using a basal social structure in which only one parent provides care to the offspring. Other care-giving relationships do not exist.
let num-eligible-moms count turtles with [(disease? = false) and (sex = 1)]
let eligible-moms turtles with [(disease? = false) and (sex = 1)]
let num-turtles count turtles                                                            ; Calculates total number of agents
  if num-turtles < carrying-capacity                                                     ; When the population size is below the carrying capacity, healthy agents reproduce according to the formula
[
  ask n-of ((1 - (num-turtles / carrying-capacity)) * num-eligible-moms) eligible-moms   ;note: this rounds down, if n-of is 1.98, it will make 1 new
  [
  let parent self
  hatch 1                                                                                ; reproduction
  [
  set size 2
  set sex random 2                                                                       ; sets sex to 0 or 1
      if sex = 1 [set shape "circle"]
      if sex = 0 [set shape "default"]
  set helped 0                                                                           ; sets helped? to false
  set count-carers 0
  set diff-care 0
  set my-total-benefit 0
  set my-mean-benefit 0
  set starting-transmission 0
  set my-carers no-turtles
  set disease? false                                                                     ; disease? set to false, meaning the agent is healthy
  set my-shedding 0                                                                      ; sets my-shedding to 0 because agent is healthy
  set my-needs []                                                                        ; sets my-needs to an empty list
  set my-available-carers no-turtles
  set my-learners no-turtles
  set care-sick-turtle-got []
  set my-skills []
  set my-skills n-of 1 potential-care
  set num-skills length my-skills
  set my-prob-fatality 0
  set my-prob-transmission 0
  set my-prob-recovery 0
  set color blue
  setxy [xcor] of parent + random 1 [ycor] of parent + random 1                        ; Offspring is placed on landscape near parent
  set intelligence random-normal ([intelligence] of parent) 0.15                         ; Offspring's intelligence score is taken from a normal distribution using parent's intelligence as the mean and a standard deviation of 0.15

  if intelligence < 0                                                                    ; if intelligence is below 0, it is set to 0
     [set intelligence 0]
  if intelligence > 1                                                                    ; if intelligence is above 1, it is set to 1
     [set intelligence 1]

  let baby self
  create-directional-link-from parent                                                   ; Offspring creates a link with its parent and sets the r to 0.5
  ask directional-link [who] of parent [who] of self
     [set r 0.5]
   ]
  ]
]
end
;-----------------------------------------------------------------------------------------------
to prune-links-basal                   ; Pedigrees reduced to links relevant to the scope of the model, that of the basal social system
  ask links with [r < 0.5]
  [die]                          ; Links with an r < 0.5 are deleted
  ask links
  [
    if r = 0.5
    [
      set color white            ; Links with r=0.5 are white (parent-offspring)
    ]
  ]
end
;-------------------------------------------------------------------------
to populate-pair2                                                                                 ; This procedure makes another generation of agents for the pair-bonded and reciprocity social systems
let eligible-dads turtles with [(disease? = false) and (sex = 0) and (count my-not-directional-links = 0)]
let eligible-moms turtles with [(disease? = false) and (sex = 1) and (count my-not-directional-links = 0)]
let who-dads [who] of eligible-dads
foreach who-dads
[
    x ->
    let wanna-be-dad turtle x
    ask wanna-be-dad                                                                               ;agents with sex = 0 pair with agents of sex = 1
    [
      let my-sex [sex] of self
      if any? eligible-moms with [count my-not-directional-links = 0]
      [
        let pair-partner one-of eligible-moms with [count my-not-directional-links = 0]
        create-not-directional-link-with pair-partner
        set eligible-dads eligible-dads with [count my-not-directional-links = 0]                  ;only one pair-bond per agent
        set eligible-moms eligible-moms with [count my-not-directional-links = 0]                  ;only one pair-bond per agent
        set intelligence [intelligence] of pair-partner                                            ;sets male's intel to that of female's to avoid issues of assortative mating by intel
        ask not-directional-link [who] of wanna-be-dad [who] of pair-partner
          [
            set color green                                                                        ;pair-bonds are shown as green links
            set r 100                                                                              ;pair bonds are given an r value of 100, so pair partners will always provide care in Hamilton's rule
          ]
        ]

    ]      ;END ASK WANNA-BE-DAD
  ]        ;END FOREACH LOOP

let num-paired-moms count turtles with [(disease? = false) and (sex = 1) and (count my-not-directional-links = 1)]       ; Calculates total number of healthy agents
let paired-moms turtles with [(disease? = false) and (sex = 1) and (count my-not-directional-links = 1)]
let num-turtles count turtles                                                                                            ; Calculates total number of agents
if num-turtles < carrying-capacity                                                                                       ; When the population size is below the carrying capacity, pair-bonded, healthy agents with sex = 1 reproduce according to the formula
[
  ask n-of ((1 - (num-turtles / carrying-capacity)) * num-paired-moms) paired-moms                                       ;note: this rounds down, if n-of is 1.98, it will make 1 new
  [
  let parent self
  hatch 1
  [
  set size 2
  set sex random 2                                                                                                       ; sets sex to 0 or 1
      if sex = 1 [set shape "circle"]
      if sex = 0 [set shape "default"]
  set helped 0                                                                                                           ; sets helped? to false
  set count-carers 0
  set diff-care 0
  set my-total-benefit 0
  set my-mean-benefit 0
  set starting-transmission 0
  set my-carers no-turtles
  set disease? false                                                                                                     ; disease? set to false, meaning the agent is healthy
  set my-shedding 0                                                                                                      ; sets my-shedding to 0 because agent is healthy
  set my-needs []                                                                                                        ; sets my-needs to an empty list
  set my-available-carers no-turtles
  set my-learners no-turtles
  set care-sick-turtle-got []
  set my-skills []
  set my-skills n-of 1 potential-care                                                                                    ; sets my-skills to one of the possibly types of care an agent can give
  set num-skills length my-skills
  set my-prob-fatality 0
  set my-prob-transmission 0
  set my-prob-recovery 0
  set color blue
  setxy [xcor] of parent + random 1 [ycor] of parent + random 1                                                        ; Offspring is placed on landscape near parent
  set intelligence random-normal ([intelligence] of parent) 0.15                                                         ; Offspring's intelligence score is taken from a normal distribution using parent's intelligence as the mean and a standard deviation of 0.15

  if intelligence < 0                                                                                                    ; if intelligence is below 0, it is set to 0
     [set intelligence 0]
  if intelligence > 1                                                                                                    ; if intelligence is above 1, it is set to 1
     [set intelligence 1]

  let baby self
  let parents-family [not-directional-link-neighbors] of parent
  create-directional-links-from parents-family                                                                           ; Offspring creates links with all of parent's nondirectional links (pair partner)
  ask my-directional-links
        [set r 0.5]

   create-directional-link-from parent                                                                                   ; Offspring creates a link with its parent and sets the r to 0.5
   ask directional-link [who] of parent [who] of self
      [set r 0.5]
   ]
  ]
]
end
;-----------------------------------------------------------------------------------------------
to prune-links-pair                   ; Pedigrees reduced to links relevant to the scope of the pair-bonded and reciprocity social systems
  ask links with [r < 0.5]
  [die]                          ; Links with an r < 0.5 are deleted

  ask links
  [
    if r = 100                   ; These are the pair-bonds
    [
      set color green
    ]
    if r = 0.5
    [
      set color white            ; Links with r=0.5 are white (parent-offspring)
    ]
  ]
end
;-------------------------------------------------------------------------------
to provision                                                       ; PROVISIONING IN RECIPROCITY SYSTEM
let sick-turtle self
set starting-transmission [my-prob-transmission] of sick-turtle                                              ;stores value of prob-transmission for later calculations of costs
if member? "food" my-needs
[
    if any? turtles with [(sex = 0) and (member? "food" my-skills) and (disease? = false)]
    [
      ask one-of turtles with [(sex = 0) and (member? "food" my-skills) and (disease? = false)]               ;provisioning provided only by healthy agents with food as a skill and sex = 0
      [
        let provisioner self
        ask provisioner [set color red]                                                                       ;provisioner turns red for visualization
        let risk 0
        let benefit 0.25;random-float 0.25
        ask sick-turtle
        [
           set my-prob-fatality (my-prob-fatality * (1 - benefit))                                           ;solve for new probability of fatality
           let numerator ln (1 - my-prob-fatality)                                                           ;solve for new shedding rate
           set my-shedding (-1 * (numerator / R-fatality))
           set my-prob-transmission (1 - exp (-1 * R-transmission * my-shedding))                            ;solve for new transmission
           set my-prob-recovery (1 - exp (-1 * R-recovery * my-shedding))                                    ;solve for new probability of recovery
           set my-total-benefit (my-total-benefit + benefit)
           set helped helped + 1                                                                             ;add one to tally of number of times agent received help in this time step
           set care-sick-turtle-got lput "food" care-sick-turtle-got                                         ;add food to the list of care the sick-turtle got
           set care-sick-turtle-got remove-duplicates care-sick-turtle-got                                   ;remove duplicates
           set my-available-carers my-available-carers with [self != provisioner]                            ;remove provisioner from available carers (in case provisioner is also a relative)
           set my-needs remove "food" my-needs                                                               ;remove food from the list of needs of sick turtle
           set risk 1                                                                                        ;for determining whether provisioner goes into list of carers
           if (helped = 1) [set color yellow]                                                                ;for visualizing
           if risk = 1
           [
               set my-carers (turtle-set my-carers provisioner)                                              ;add provisioner to list of agents who provided care
               set count-carers count-carers + 1                                                             ;increase count of carers by one to reflect provisioning
               set my-available-carers my-available-carers with [self != provisioner]                        ;likely unnecessary because carer has already been removed
           ]
        ] ; END ASK
    ]    ; END ASK
  ] ; END IF
  ] ;END IF
end
;--------------------------------------------------------------------------------------------------------
to final-calculations
  let end-TS-intel mean [intelligence] of turtles             ;TIME STEP CALCULATIONS
  let TS-intel-diff (end-TS-intel - first-TS-intel)
  let prevalence 0                                            ;initialize local variables
  let perc-helped 0
  let perc-helped1 0
  let perc-helped2 0
  let perc-helped3 0
  let perc-helped4 0
  let perc-skilled 0
  let mean-num-skills 0
  let G2-prev 0
  let mean-diff-care 0

  if total-turtles > 0
    [
      set prevalence (total-disease / total-turtles * 100)              ;calculate disease prevalence
      set perc-skilled (skilled-turtles / total-turtles * 100)          ;calculate percentage of agents with all four possible skills
      set mean-num-skills mean [num-skills] of turtles                  ;calculate the mean number of skills agents have
    ]

  if total-disease > 0
    [
      set perc-helped (total-helped / total-disease * 100)             ;calculate percentage of sick agents who received care
      set G2-prev (G2 / total-turtles * 100)                           ;calculate percentage of agents who were infected by other agents
    ]

 if total-helped > 0
  [
    set perc-helped1 (helped1 / total-helped * 100)                   ;calculate percentage of agents who received care who received one type of care
    set perc-helped2 (helped2 / total-helped * 100)                   ;calculate percentage of agents who received care who received two types of care
    set perc-helped3 (helped3 / total-helped * 100)                   ;calculate percentage of agents who received care who received three types of care
    set perc-helped4 (helped4 / total-helped * 100)                   ;calculate percentage of agents who received care who received four types of care
  ]

 if any? turtles with [(helped > 0) or (count-carers > 0)]
    [set mean-diff-care mean [diff-care] of turtles with [(helped > 0) or (count-carers > 0)]]   ;calculate mean difference in count carers and amount of care received

   if ticks = 1                                   ;at time step 1, each output file gets a heading listing the probability of transmission, fatality, and recovery
  [
    file-open "intelligence.txt"
    file-write seed
    file-write behaviorspace-experiment-name
    file-write behaviorspace-run-number
    file-write disease-parameter                              ;probability of transmission of this disease (starting value for agents before care is given)
    file-write disease-parameter                              ;probability of fatality of this disease (starting value for agents before care is given)
    file-write disease-parameter                              ;probability of recovery of this disease (starting value for agents before care is given)
    file-write carrying-capacity
    file-write initial-prevalence
    file-close

    file-open "intel_diff.txt"
    file-write seed
    file-write behaviorspace-experiment-name
    file-write behaviorspace-run-number
    file-write disease-parameter                              ;probability of transmission of this disease (starting value for agents before care is given)
    file-write disease-parameter                              ;probability of fatality of this disease (starting value for agents before care is given)
    file-write disease-parameter                              ;probability of recovery of this disease (starting value for agents before care is given)
    file-write carrying-capacity
    file-write initial-prevalence
    file-close

    file-open "Pop_size.txt"
    file-write seed
    file-write behaviorspace-experiment-name
    file-write behaviorspace-run-number
    file-write disease-parameter                              ;probability of transmission of this disease (starting value for agents before care is given)
    file-write disease-parameter                              ;probability of fatality of this disease (starting value for agents before care is given)
    file-write disease-parameter                              ;probability of recovery of this disease (starting value for agents before care is given)
    file-write carrying-capacity
    file-write initial-prevalence
    file-close

    file-open "Total_disease.txt"
    file-write seed
    file-write behaviorspace-experiment-name
    file-write behaviorspace-run-number
    file-write disease-parameter                              ;probability of transmission of this disease (starting value for agents before care is given)
    file-write disease-parameter                              ;probability of fatality of this disease (starting value for agents before care is given)
    file-write disease-parameter                              ;probability of recovery of this disease (starting value for agents before care is given)
    file-write carrying-capacity
    file-write initial-prevalence
    file-close

    file-open "Prevalence.txt"
    file-write seed
    file-write behaviorspace-experiment-name
    file-write behaviorspace-run-number
    file-write disease-parameter                              ;probability of transmission of this disease (starting value for agents before care is given)
    file-write disease-parameter                              ;probability of fatality of this disease (starting value for agents before care is given)
    file-write disease-parameter                              ;probability of recovery of this disease (starting value for agents before care is given)
    file-write carrying-capacity
    file-write initial-prevalence
    file-close

    file-open "Total-helped.txt"
    file-write seed
    file-write behaviorspace-experiment-name
    file-write behaviorspace-run-number
    file-write disease-parameter                              ;probability of transmission of this disease (starting value for agents before care is given)
    file-write disease-parameter                              ;probability of fatality of this disease (starting value for agents before care is given)
    file-write disease-parameter                              ;probability of recovery of this disease (starting value for agents before care is given)
    file-write carrying-capacity
    file-write initial-prevalence
    file-close

    file-open "Perc_helped.txt"
    file-write seed
    file-write behaviorspace-experiment-name
    file-write behaviorspace-run-number
    file-write disease-parameter                              ;probability of transmission of this disease (starting value for agents before care is given)
    file-write disease-parameter                              ;probability of fatality of this disease (starting value for agents before care is given)
    file-write disease-parameter                              ;probability of recovery of this disease (starting value for agents before care is given)
    file-write carrying-capacity
    file-write initial-prevalence
    file-close

    file-open "Mean_help_received.txt"
    file-write seed
    file-write behaviorspace-experiment-name
    file-write behaviorspace-run-number
    file-write disease-parameter                              ;probability of transmission of this disease (starting value for agents before care is given)
    file-write disease-parameter                              ;probability of fatality of this disease (starting value for agents before care is given)
    file-write disease-parameter                              ;probability of recovery of this disease (starting value for agents before care is given)
    file-write carrying-capacity
    file-write initial-prevalence
    file-close

    file-open "Perc_helped1.txt"
    file-write seed
    file-write behaviorspace-experiment-name
    file-write behaviorspace-run-number
    file-write disease-parameter                              ;probability of transmission of this disease (starting value for agents before care is given)
    file-write disease-parameter                              ;probability of fatality of this disease (starting value for agents before care is given)
    file-write disease-parameter                              ;probability of recovery of this disease (starting value for agents before care is given)
    file-write carrying-capacity
    file-write initial-prevalence
    file-close

    file-open "Perc_helped2.txt"
    file-write seed
    file-write behaviorspace-experiment-name
    file-write behaviorspace-run-number
    file-write disease-parameter                              ;probability of transmission of this disease (starting value for agents before care is given)
    file-write disease-parameter                              ;probability of fatality of this disease (starting value for agents before care is given)
    file-write disease-parameter                              ;probability of recovery of this disease (starting value for agents before care is given)
    file-write carrying-capacity
    file-write initial-prevalence
    file-close

    file-open "Perc_helped3.txt"
    file-write seed
    file-write behaviorspace-experiment-name
    file-write behaviorspace-run-number
    file-write disease-parameter                              ;probability of transmission of this disease (starting value for agents before care is given)
    file-write disease-parameter                              ;probability of fatality of this disease (starting value for agents before care is given)
    file-write disease-parameter                              ;probability of recovery of this disease (starting value for agents before care is given)
    file-write carrying-capacity
    file-write initial-prevalence
    file-close

    file-open "Perc_helped4.txt"
    file-write seed
    file-write behaviorspace-experiment-name
    file-write behaviorspace-run-number
    file-write disease-parameter                              ;probability of transmission of this disease (starting value for agents before care is given)
    file-write disease-parameter                              ;probability of fatality of this disease (starting value for agents before care is given)
    file-write disease-parameter                              ;probability of recovery of this disease (starting value for agents before care is given)
    file-write carrying-capacity
    file-write initial-prevalence
    file-close

    file-open "Skilled.txt"
    file-write seed
    file-write behaviorspace-experiment-name
    file-write behaviorspace-run-number
    file-write disease-parameter                              ;probability of transmission of this disease (starting value for agents before care is given)
    file-write disease-parameter                              ;probability of fatality of this disease (starting value for agents before care is given)
    file-write disease-parameter                              ;probability of recovery of this disease (starting value for agents before care is given)
    file-write carrying-capacity
    file-write initial-prevalence
    file-close

    file-open "Perc_skilled.txt"
    file-write seed
    file-write behaviorspace-experiment-name
    file-write behaviorspace-run-number
    file-write disease-parameter                              ;probability of transmission of this disease (starting value for agents before care is given)
    file-write disease-parameter                              ;probability of fatality of this disease (starting value for agents before care is given)
    file-write disease-parameter                              ;probability of recovery of this disease (starting value for agents before care is given)
    file-write carrying-capacity
    file-write initial-prevalence
    file-close

    file-open "Mean_num_skills.txt"
    file-write seed
    file-write behaviorspace-experiment-name
    file-write behaviorspace-run-number
    file-write disease-parameter                              ;probability of transmission of this disease (starting value for agents before care is given)
    file-write disease-parameter                              ;probability of fatality of this disease (starting value for agents before care is given)
    file-write disease-parameter                              ;probability of recovery of this disease (starting value for agents before care is given)
    file-write carrying-capacity
    file-write initial-prevalence
    file-close

    file-open "G2.txt"
    file-write seed
    file-write behaviorspace-experiment-name
    file-write behaviorspace-run-number
    file-write disease-parameter                              ;probability of transmission of this disease (starting value for agents before care is given)
    file-write disease-parameter                              ;probability of fatality of this disease (starting value for agents before care is given)
    file-write disease-parameter                              ;probability of recovery of this disease (starting value for agents before care is given)
    file-write carrying-capacity
    file-write initial-prevalence
    file-close

    file-open "G2_perc.txt"
    file-write seed
    file-write behaviorspace-experiment-name
    file-write behaviorspace-run-number
    file-write disease-parameter                              ;probability of transmission of this disease (starting value for agents before care is given)
    file-write disease-parameter                              ;probability of fatality of this disease (starting value for agents before care is given)
    file-write disease-parameter                              ;probability of recovery of this disease (starting value for agents before care is given)
    file-write carrying-capacity
    file-write initial-prevalence
    file-close

    file-open "mean_diff_care.txt"
    file-write seed
    file-write behaviorspace-experiment-name
    file-write behaviorspace-run-number
    file-write disease-parameter                              ;probability of transmission of this disease (starting value for agents before care is given)
    file-write disease-parameter                              ;probability of fatality of this disease (starting value for agents before care is given)
    file-write disease-parameter                              ;probability of recovery of this disease (starting value for agents before care is given)
    file-write carrying-capacity
    file-write initial-prevalence
    file-close

    file-open "mean-benefit.txt"
    file-write seed
    file-write behaviorspace-experiment-name
    file-write behaviorspace-run-number
    file-write disease-parameter                              ;probability of transmission of this disease (starting value for agents before care is given)
    file-write disease-parameter                              ;probability of fatality of this disease (starting value for agents before care is given)
    file-write disease-parameter                              ;probability of recovery of this disease (starting value for agents before care is given)
    file-write carrying-capacity
    file-write initial-prevalence
    file-close

  ]

  file-open "intelligence.txt"
    ifelse (end-TS-intel >= 0)
      [file-write end-TS-intel]
      [file-write "na"]                        ;this is the else
    if ticks = 1000
      [file-print " "]
    file-close

   file-open "intel_diff.txt"
      file-write TS-intel-diff
    if ticks = 1000
      [file-print " "]
    file-close

    file-open "Pop_size.txt"
    ifelse (total-turtles >= 0)
      [file-write total-turtles]
      [file-write "na"]                        ;this is the else
    if ticks = 1000
      [file-print " "]
    file-close

    file-open "Total_disease.txt"
    ifelse (total-disease > 0)
      [file-write total-disease]
      [file-write "na"]                        ;this is the else
    if ticks = 1000
      [file-print " "]
    file-close

    file-open "Prevalence.txt"
    ifelse ((prevalence >= 0) and (total-turtles > 0))
      [file-write prevalence]
      [file-write "na"]                        ;this is the else
    if ticks = 1000
      [file-print " "]
    file-close

    file-open "Total-helped.txt"
    ifelse ((total-helped >= 0) and (total-disease > 0))
      [file-write total-helped]
      [file-write "na"]                        ;this is the else
    if ticks = 1000
      [file-print " "]
    file-close

    file-open "Perc_helped.txt"
    ifelse ((perc-helped >= 0) and (total-disease > 0))
      [file-write perc-helped]
      [file-write "na"]                        ;this is the else
    if ticks = 1000
      [file-print " "]
    file-close

  file-open "Mean_help_received.txt"
    ifelse ((total-helped > 0) and (mean-help-received > 0))
      [file-write mean-help-received]
      [file-write "na"]                        ;this is the else
    if ticks = 1000
      [file-print " "]
    file-close

    file-open "Perc_helped1.txt"
   ifelse ((perc-helped1 >= 0) and (total-disease > 0))
      [file-write perc-helped1]
      [file-write "na"]                        ;this is the else
    if ticks = 1000
      [file-print " "]
    file-close

    file-open "Perc_helped2.txt"
     ifelse ((perc-helped2 >= 0) and (total-disease > 0))
      [file-write perc-helped2]
      [file-write "na"]                        ;this is the else
    if ticks = 1000
      [file-print " "]
    file-close

    file-open "Perc_helped3.txt"
  ifelse ((perc-helped3 >= 0) and (total-disease > 0))
      [file-write perc-helped3]
      [file-write "na"]                        ;this is the else
    if ticks = 1000
      [file-print " "]
    file-close

    file-open "Perc_helped4.txt"
ifelse ((perc-helped4 >= 0) and (total-disease > 0))
      [file-write perc-helped4]
      [file-write "na"]                        ;this is the else
    if ticks = 1000
      [file-print " "]
    file-close

    file-open "Skilled.txt"
ifelse (skilled-turtles >= 0)
      [file-write skilled-turtles]
      [file-write "na"]                        ;this is the else
    if ticks = 1000
      [file-print " "]
    file-close

    file-open "Perc_skilled.txt"
  ifelse (total-turtles > 0)
      [file-write perc-skilled]
      [file-write "na"]                        ;this is the else
    if ticks = 1000
      [file-print " "]
    file-close

   file-open "Mean_num_skills.txt"
  ifelse (total-turtles > 0)
      [file-write mean-num-skills]
      [file-write "na"]                        ;this is the else
    if ticks = 1000
      [file-print " "]
    file-close

      file-open "G2.txt"
  ifelse (total-disease > 0)
      [file-write G2]
      [file-write "na"]                        ;this is the else
    if ticks = 1000
      [file-print " "]
    file-close

   file-open "G2_perc.txt"
  ifelse (total-disease > 0)
      [file-write G2-prev]
      [file-write "na"]                        ;this is the else
    if ticks = 1000
      [file-print " "]
    file-close

    file-open "Mean_diff_care.txt"
  ifelse (any? turtles with [helped > 0 or count-carers > 0])
      [file-write mean-diff-care]
      [file-write "na"]                        ;this is the else
    if ticks = 1000
      [file-print " "]
    file-close

    file-open "mean-benefit.txt"
  ifelse (mean-benefit > 0)
      [file-write mean-benefit]
      [file-write "na"]                        ;this is the else
    if ticks = 1000
      [file-print " "]
    file-close

  ;;;;;;;;;;;;;;;;;;;;;;;;;;;;;;;;;;;;;;;;;;;;;;;;;;;;;;;;;;;;;;;;;;;;;;;;;;;;;;;;;;;;; STARTIN DISEASE EVENT OUTPUT

  let D-event-intelligence 0                               ;mean intelligence per disease event
  let D-event-intel-diff 0                                 ;mean intelligence difference per time step of disease event
  let D-event-pop 0                                        ;mean pop size per time step of disease event -- NOTE carrying capacity fixed
  let D-event-total-disease 0                              ;mean total diseased agents per time step of disease event
  let D-event-prev 0                                       ;mean prevalence of sick agents per time step of the disease event -- NOTE starting prevalence fixed
  let D-event-total-helped 0                               ;mean count of sick agents who got help per time step of the disease event
  let D-event-perc-helped 0                                ;mean percent of sick agents who got help per time step of the disease event
  let D-event-mean-help-received 0                         ;mean number of helps sick individuals recieved per time step
  let D-event-perc-helped1 0                               ;mean percent of sick turtles who got 1 help each time step of the disease event
  let D-event-perc-helped2 0                               ;mean percent of sick turtles who got 2 helps each time step of the disease event
  let D-event-perc-helped3 0                               ;mean percent of sick turtles who got 3 helps each time step of the disease event
  let D-event-perc-helped4 0                               ;mean percent of sick turtles who got 4 helps each time step of the disease event
  let D-event-skilled 0                                    ;mean number of agents with all four skills per time step of the disease event
  let D-event-perc-skilled 0                               ;mean percent skilled individuals per time step of the disease event
  let D-event-mean-num-skills 0                            ;mean number of skills agents have per time step of the disease event
  let D-event-G2 0                                         ;count of agents infected by other agents per time step of the disease event
  let D-event-G2-prev 0                                    ;percent agents infected by other agents per time step of the disease event
  let D-event-mean-diff-care 0                             ;mean difference in agents count of potential carers and number of times care was received, per time step of the disease event
  let D-event-mean-benefit 0

  if extinction-counter > 0                                ;while the disease event is occuring, the cummulative sums are calculated
  [
    set SUM-D-event-intelligence (SUM-D-event-intelligence + end-TS-intel)
    set SUM-D-event-intel-diff (SUM-D-event-intel-diff + TS-intel-diff)
    set SUM-D-event-pop (SUM-D-event-pop + total-turtles)
    set SUM-D-event-total-disease (SUM-D-event-total-disease + total-disease)
    set SUM-D-event-prev (SUM-D-event-prev + prevalence)
    set SUM-D-event-total-helped (SUM-D-event-total-helped + total-helped)
    set SUM-D-event-perc-helped (SUM-D-event-perc-helped + perc-helped)
    set SUM-D-event-help-received (SUM-D-event-help-received + mean-help-received)
    set SUM-D-event-perc-helped1 (SUM-D-event-perc-helped1 + perc-helped1)
    set SUM-D-event-perc-helped2 (SUM-D-event-perc-helped2 + perc-helped2)
    set SUM-D-event-perc-helped3 (SUM-D-event-perc-helped3 + perc-helped3)
    set SUM-D-event-perc-helped4 (SUM-D-event-perc-helped4 + perc-helped4)
    set SUM-D-event-skilled (SUM-D-event-skilled + skilled-turtles)
    set SUM-D-event-perc-skilled (SUM-D-event-perc-skilled + perc-skilled)
    set SUM-D-event-mean-num-skills (SUM-D-event-mean-num-skills + mean-num-skills)
    set SUM-D-event-G2 (SUM-D-event-G2 + G2)
    set SUM-D-event-G2-prev (SUM-D-event-G2-prev + G2-prev)
    set SUM-D-event-mean-diff-care (SUM-D-event-mean-diff-care + mean-diff-care)
    set SUM-D-event-mean-benefit (SUM-D-event-mean-benefit + mean-benefit)
  ]                                                                                  ;      Thru here works for COOP, RECIP, PAIR, BASAL

  let end-extinction-counter 0                                                       ;setting up variables for end of disease event calculations below
  let intel-diff 0

  if (((not any? turtles with [disease? = true]) and (total-disease > 0)) or (ticks = 1000))             ;CALCULATED VALUES FOR THE END OF DISEASE EVENT, occurs when there are no diseased agents now, but there were earlier in the run
  [
    set end-extinction-counter extinction-counter                                    ;end-extinction-counter records the total number of time steps it took for the disease to go extinct
    set sum-extinction-counter (sum-extinction-counter + end-extinction-counter)     ;sums the end-extinction variable over disease events, for later calculation of the mean
    if end-extinction-counter > 0
    [
    set D-event-intelligence (SUM-D-event-intelligence / end-extinction-counter)     ;THE FOLLOWING VALUES ARE THE RESPECTIVE MEANS PER TIME STEP WITHIN THE CURRENT DISEASE EVENT FOR EACH VARIABLE
    set D-event-intel-diff (SUM-D-event-intel-diff / end-extinction-counter)
    set D-event-pop (SUM-D-event-pop / end-extinction-counter)
    set D-event-total-disease (SUM-D-event-total-disease / end-extinction-counter)
    set D-event-prev (SUM-D-event-prev / end-extinction-counter)
    set D-event-total-helped (SUM-D-event-total-helped / end-extinction-counter)
    set D-event-perc-helped (SUM-D-event-perc-helped / end-extinction-counter)
    set D-event-mean-help-received (SUM-D-event-help-received / end-extinction-counter)
    set D-event-perc-helped1 (SUM-D-event-perc-helped1 / end-extinction-counter)
    set D-event-perc-helped2 (SUM-D-event-perc-helped2 / end-extinction-counter)
    set D-event-perc-helped3 (SUM-D-event-perc-helped3 / end-extinction-counter)
    set D-event-perc-helped4 (SUM-D-event-perc-helped4 / end-extinction-counter)
    set D-event-skilled (SUM-D-event-skilled / end-extinction-counter)
    set D-event-perc-skilled (SUM-D-event-perc-skilled / end-extinction-counter)
    set D-event-mean-num-skills (SUM-D-event-mean-num-skills / end-extinction-counter)
    set D-event-G2 (SUM-D-event-G2 / end-extinction-counter)
    set D-event-G2-prev (SUM-D-event-G2-prev / end-extinction-counter)
    set D-event-mean-diff-care (SUM-D-event-mean-diff-care / end-extinction-counter)
    ]

    if benefit-counter > 0
      [set D-event-mean-benefit (SUM-D-event-mean-benefit / benefit-counter)]

    if ((end-extinction-counter > 0) and (SUM-D-event-total-helped > 0))
    [set RUN-benefit-counter RUN-benefit-counter + 1]

    if end-extinction-counter > 0                                                    ;MEANS PER TIME STEP WITHIN THE CURRENT DISEASE EVENT ARE OUTPUT
  [
    file-open "Disease_event_summary.txt"                     ;output filename
    file-write seed                                           ;output of random seed, makes run repeatable and serves as run tracker across runs
    file-write behaviorspace-experiment-name                  ;experiment name
    file-write behaviorspace-run-number                       ;run number
    file-write carrying-capacity
    file-write initial-prevalence
    file-write disease-counter                                ;sequential numbering of disease events
    file-write prob-transmission                              ;probability of transmission of this disease (starting value for agents before care is given)
    file-write prob-fatality                                  ;probability of fatality of this disease (starting value for agents before care is given)
    file-write prob-recovery                                  ;probability of recovery of this disease (starting value for agents before care is given)
    file-write end-extinction-counter                         ;number of time steps until disease went extinct
    file-write D-event-intelligence                           ;mean intelligence of agents across time steps of the disease event
    file-write D-event-intel-diff                             ;mean change in intelligence per time step of the disease event
    file-write D-event-pop                                    ;mean population size across time steps of the disease event
    file-write D-event-total-disease                          ;mean count of diseased agents per time step of the disease event
    file-write D-event-prev                                   ;mean disease prevalence per time step of the disease event
    file-write D-event-total-helped                           ;mean number of sick agents who got help each time step of the disease event
    file-write D-event-perc-helped                            ;mean percent of sick agents who got help each time step of the disease event
    file-write D-event-mean-help-received                     ;mean number of helps sick individuals recieved per time step of the disease event
    file-write D-event-perc-helped1                           ;mean percent of sick agents who got 1 help each time step of the disease event
    file-write D-event-perc-helped2                           ;mean percent of sick agents who got 2 helps each time step of the disease event
    file-write D-event-perc-helped3                           ;mean percent of sick agents who got 3 helps each time step of the disease event
    file-write D-event-perc-helped4                           ;mean percent of sick agents who got 4 helps each time step of the disease event
    file-write D-event-skilled                                ;mean number of agents each times step of the disease event who have all four care-giving skills
    file-write D-event-perc-skilled                           ;mean percent of agents with all four care-giving skilsl each time step of the disease event
    file-write D-event-mean-num-skills                        ;mean number of skills of agents in each time step fo the disease event
    file-write D-event-G2                                     ;total agents infected by other agents each time step of the disease event
    file-write D-event-G2-prev                                ;prevalence of agents infected by other agents each time step of the disease event
    file-write D-event-mean-diff-care                         ;mean difference in the number of potential care-givers and actual number of care-giving recieved per time step of the disease event
    file-write D-event-mean-benefit                           ;mean benefit received by agents who were helped per time step of the disease event
    file-print " "
      file-close
  ]

    set benefit-counter 0
    set extinction-counter 0
    ;;;;;;;;;;;;;;;;;;;;;;;;;;;;;;;;;;;;;;;;;;;;;;;;;;;;;;;;;;;;;;;;;;;;     OUTPUT FOR RUN SUMMARY

    set RUN-intelligence (RUN-intelligence + D-event-intelligence)           ;THESE VALUES SUM THE MEANS PER DISEASE EVENT OVER ALL DISEASE EVENTS
    set RUN-intel-diff (RUN-intel-diff + D-event-intel-diff)
    set RUN-pop (RUN-pop + D-event-pop)
    set RUN-total-disease (RUN-total-disease + D-event-total-disease)
    set RUN-prev (RUN-prev + D-event-prev)
    set RUN-total-helped (RUN-total-helped + D-event-total-helped)
    set RUN-perc-helped (RUN-perc-helped + D-event-perc-helped)
    set RUN-help-received (RUN-help-received + D-event-mean-help-received)
    set RUN-perc-helped1 (RUN-perc-helped1 + D-event-perc-helped1)
    set RUN-perc-helped2 (RUN-perc-helped2 + D-event-perc-helped2)
    set RUN-perc-helped3 (RUN-perc-helped3 + D-event-perc-helped3)
    set RUN-perc-helped4 (RUN-perc-helped4 + D-event-perc-helped4)
    set RUN-skilled (RUN-skilled + D-event-skilled)
    set RUN-perc-skilled (RUN-perc-skilled + D-event-perc-skilled)
    set RUN-mean-num-skills (RUN-mean-num-skills + D-event-mean-num-skills)
    set RUN-G2 (RUN-G2 + D-event-G2)
    set RUN-G2-prev (RUN-G2-prev + D-event-G2-prev)
    set RUN-mean-diff-care (RUN-mean-diff-care + D-event-mean-diff-care)
    set RUN-mean-benefit (RUN-mean-benefit + D-event-mean-benefit)
    ]

if ticks = 1000
  [
    let net-intel-diff (end-TS-intel - setup-intel)                    ;calculates intelligence difference from start and end of run
    let final-skilled count turtles with [num-skills = 4]              ;calculates count of agents with all four care-giving skills at the end of the run

    file-open "Run_summary.txt"                                        ;file name for run output
    file-write seed                                                    ;records random seed
    file-write behaviorspace-experiment-name                           ;experiment name
    file-write behaviorspace-run-number                                ;run number
    file-write carrying-capacity
    file-write initial-prevalence
    file-write disease-counter                                         ;total number of disease events per run
    file-write (sum-prob-transmit / disease-counter)                   ;mean probability of transmission of the disease events in this run
    file-write (sum-prob-fatality / disease-counter)                   ;mean probability of fatality of the disease events in this run
    file-write (sum-prob-recovery / disease-counter)                   ;mean probability of recovery of the disease events in this run
    file-write (sum-extinction-counter / disease-counter)              ;mean number of time steps required for a disease in this run to go extinct
    file-write net-intel-diff                                          ;net intelligence difference from start and end of run
    file-write (RUN-intelligence / disease-counter)                    ;mean intelligence of agents -- averaged over time steps within a disease event, then accross disease events within the run
    file-write (RUN-intel-diff / disease-counter)                      ;mean intelligence difference  -- averaged over time steps within a disease event, then accross disease events within the run
    file-write (RUN-pop / disease-counter)                             ;mean population size  -- averaged over time steps within a disease event, then accross disease events within the run
    file-write (RUN-total-disease / disease-counter)                   ;mean count total diseased agents  -- averaged over time steps within a disease event, then accross disease events within the run
    file-write (RUN-prev / disease-counter)                            ;mean disease prevalence  -- averaged over time steps within a disease event, then accross disease events within the run
    file-write (RUN-total-helped / disease-counter)                    ;mean count of agents who recieved care  -- averaged over time steps within a disease event, then accross disease events within the run
    file-write (RUN-perc-helped / disease-counter)                     ;mean percentage of agents who recieved care  -- averaged over time steps within a disease event, then accross disease events within the run
    file-write (RUN-help-received / disease-counter)                   ;mean number of times sick agents got care  -- averaged over time steps within a disease event, then accross disease events within the run
    file-write (RUN-perc-helped1 / disease-counter)                    ;mean percentage of helped agents who received one type of care  -- averaged over time steps within a disease event, then accross disease events within the run
    file-write (RUN-perc-helped2 / disease-counter)                    ;mean percentage of helped agents who received two types of care  -- averaged over time steps within a disease event, then accross disease events within the run
    file-write (RUN-perc-helped3 / disease-counter)                    ;mean percentage of helped agents who received three types of care  -- averaged over time steps within a disease event, then accross disease events within the run
    file-write (RUN-perc-helped4 / disease-counter)                    ;mean percentage of helped agents who received four types of care  -- averaged over time steps within a disease event, then accross disease events within the run
    file-write (RUN-skilled / disease-counter)                         ;mean number of agents with all four care-giving skills  -- averaged over time steps within a disease event, then accross disease events within the run
    file-write (RUN-perc-skilled / disease-counter)                    ;mean percent of agents with all four care-giving skills  -- averaged over time steps within a disease event, then accross disease events within the run
    file-write (RUN-mean-num-skills / disease-counter)                 ;mean number of skills per agent  -- averaged over time steps within a disease event, then accross disease events within the run
    file-write (RUN-G2 / disease-counter)                              ;mean number of agents infected by other agents  -- averaged over time steps within a disease event, then accross disease events within the run
    file-write (RUN-G2-prev / disease-counter)                         ;mean percentage of agents infected by other agents  -- averaged over time steps within a disease event, then accross disease events within the run
    file-write (RUN-mean-diff-care / disease-counter)                  ;mean difference between the count of potential care-givers and the number of care-giving events received  -- averaged over time steps within a disease event, then accross disease events within the run
    file-write RUN-benefit-counter
    ifelse RUN-benefit-counter > 0
      [file-write (RUN-mean-benefit / RUN-benefit-counter)]                    ;mean benefit received by agents who got care -- averaged over time steps with a disease event, then accross disease events within the run
      [file-write "na"]
    file-write final-skilled                                           ;net difference between number of agents with all four care-giving skills at the start and end of the run
    file-print " "
    file-close
  ]

end
;--------------------------------------------------------------------------------------------------------
@#$#@#$#@
GRAPHICS-WINDOW
210
10
723
524
-1
-1
5.0
1
14
1
1
1
0
1
1
1
-50
50
-50
50
0
0
1
ticks
30.0

BUTTON
36
41
99
74
Go
Go\nstop
NIL
1
T
OBSERVER
NIL
NIL
NIL
NIL
1

BUTTON
50
107
148
140
Go Forever
Go
T
1
T
OBSERVER
NIL
NIL
NIL
NIL
1

SLIDER
16
173
188
206
num-agents
num-agents
2
10
10.0
1
1
NIL
HORIZONTAL

SLIDER
21
226
193
259
Carrying-capacity
Carrying-capacity
50
200
200.0
10
1
NIL
HORIZONTAL

BUTTON
135
62
198
95
NIL
setup
NIL
1
T
OBSERVER
NIL
NIL
NIL
NIL
1

MONITOR
46
365
129
410
NIL
count turtles
17
1
11

MONITOR
749
48
920
93
NIL
mean [intelligence] of turtles
4
1
11

MONITOR
752
121
826
166
prevalence
((count turtles with [disease? = true]) / (count turtles) * 100)
17
1
11

PLOT
753
204
953
354
Mean intelligence
Ticks
Intelligence
0.0
1000.0
0.0
1.0
true
false
"" ""
PENS
"default" 1.0 0 -16777216 true "" "if any? turtles [plotxy ticks mean [intelligence] of turtles]"
"pen-1" 1.0 0 -2139308 true "" ";if any? turtles with [disease? = true] [plotxy ticks ((count turtles with [helped > 0]) / (count turtles with [disease? = true]))]"

PLOT
771
398
971
548
Prevalence
Ticks
Prevalence
0.0
1000.0
0.0
1.0
true
false
"" ""
PENS
"default" 1.0 0 -16777216 true "" "if any? turtles [plotxy ticks ((count turtles with [disease? = true]) / (count turtles))]"

MONITOR
853
126
1062
171
NIL
count turtles with [disease? = true]
17
1
11

PLOT
1
430
193
580
fully skilled turtles
time
fully skilled turtles
0.0
1000.0
0.0
1.0
true
false
"" ""
PENS
"default" 1.0 0 -16777216 true "" "if any? turtles [plotxy ticks ((count turtles with [(member? \"water\" my-skills) and (member? \"food\" my-skills) and (member? \"hygiene\" my-skills) and (member? \"protection\" my-skills)]) / (count turtles))]"
"pen-1" 1.0 0 -7500403 true "" ";if total-disease > 0 [plotxy ticks ((count turtles with [helped = 4]) / (total-disease))]"
"pen-2" 1.0 0 -2674135 true "" ";if total-disease > 0 [plotxy ticks ((count turtles with [helped = 3]) / (total-disease))]"
"pen-3" 1.0 0 -955883 true "" ";if total-disease > 0 [plotxy ticks ((count turtles with [helped = 2]) / (total-disease))]"
"pen-4" 1.0 0 -6459832 true "" ";if total-disease [plotxy ticks ((count turtles with [helped = 1]) / (total-disease))]"

PLOT
342
537
542
687
time to extinction
ticks
extinction-counter
0.0
1000.0
0.0
2.0
true
false
"" ""
PENS
"default" 1.0 0 -16777216 true "" "plotxy ticks extinction-counter"

PLOT
604
548
804
698
g2
NIL
NIL
0.0
10.0
0.0
2.0
true
false
"" ""
PENS
"default" 1.0 0 -16777216 true "" "plot g2"

SLIDER
26
280
198
313
initial-prevalence
initial-prevalence
0
1
0.75
0.01
1
NIL
HORIZONTAL

MONITOR
951
67
1197
112
NIL
mean [helped] of turtles with [helped > 0]
17
1
11

MONITOR
989
198
1171
243
NIL
count turtles with [helped > 0]
17
1
11

MONITOR
975
289
1451
334
NIL
mean [count-carers] of turtles with [helped > 0]
17
1
11

PLOT
993
370
1193
520
diff-care
NIL
NIL
0.0
1000.0
-5.0
5.0
true
false
"" ""
PENS
"default" 1.0 0 -16777216 true "" "if any? turtles with [count-carers > 0] [plotxy ticks mean [diff-care] of turtles with [count-carers > 0]]"

SLIDER
24
333
196
366
disease-parameter
disease-parameter
0
1
0.9
0.1
1
NIL
HORIZONTAL

@#$#@#$#@
## WHAT IS IT?

(a general understanding of what the model is trying to show or explain)

## HOW IT WORKS

(what rules the agents use to create the overall behavior of the model)

## HOW TO USE IT

(how to use the model, including a description of each of the items in the Interface tab)

## THINGS TO NOTICE

(suggested things for the user to notice while running the model)

## THINGS TO TRY

(suggested things for the user to try to do (move sliders, switches, etc.) with the model)

## EXTENDING THE MODEL

(suggested things to add or change in the Code tab to make the model more complicated, detailed, accurate, etc.)

## NETLOGO FEATURES

(interesting or unusual features of NetLogo that the model uses, particularly in the Code tab; or where workarounds were needed for missing features)

## RELATED MODELS

(models in the NetLogo Models Library and elsewhere which are of related interest)

## CREDITS AND REFERENCES

(a reference to the model's URL on the web if it has one, as well as any other necessary credits, citations, and links)
@#$#@#$#@
default
true
0
Polygon -7500403 true true 150 5 40 250 150 205 260 250

airplane
true
0
Polygon -7500403 true true 150 0 135 15 120 60 120 105 15 165 15 195 120 180 135 240 105 270 120 285 150 270 180 285 210 270 165 240 180 180 285 195 285 165 180 105 180 60 165 15

arrow
true
0
Polygon -7500403 true true 150 0 0 150 105 150 105 293 195 293 195 150 300 150

box
false
0
Polygon -7500403 true true 150 285 285 225 285 75 150 135
Polygon -7500403 true true 150 135 15 75 150 15 285 75
Polygon -7500403 true true 15 75 15 225 150 285 150 135
Line -16777216 false 150 285 150 135
Line -16777216 false 150 135 15 75
Line -16777216 false 150 135 285 75

bug
true
0
Circle -7500403 true true 96 182 108
Circle -7500403 true true 110 127 80
Circle -7500403 true true 110 75 80
Line -7500403 true 150 100 80 30
Line -7500403 true 150 100 220 30

butterfly
true
0
Polygon -7500403 true true 150 165 209 199 225 225 225 255 195 270 165 255 150 240
Polygon -7500403 true true 150 165 89 198 75 225 75 255 105 270 135 255 150 240
Polygon -7500403 true true 139 148 100 105 55 90 25 90 10 105 10 135 25 180 40 195 85 194 139 163
Polygon -7500403 true true 162 150 200 105 245 90 275 90 290 105 290 135 275 180 260 195 215 195 162 165
Polygon -16777216 true false 150 255 135 225 120 150 135 120 150 105 165 120 180 150 165 225
Circle -16777216 true false 135 90 30
Line -16777216 false 150 105 195 60
Line -16777216 false 150 105 105 60

car
false
0
Polygon -7500403 true true 300 180 279 164 261 144 240 135 226 132 213 106 203 84 185 63 159 50 135 50 75 60 0 150 0 165 0 225 300 225 300 180
Circle -16777216 true false 180 180 90
Circle -16777216 true false 30 180 90
Polygon -16777216 true false 162 80 132 78 134 135 209 135 194 105 189 96 180 89
Circle -7500403 true true 47 195 58
Circle -7500403 true true 195 195 58

circle
false
0
Circle -7500403 true true 0 0 300

circle 2
false
0
Circle -7500403 true true 0 0 300
Circle -16777216 true false 30 30 240

cow
false
0
Polygon -7500403 true true 200 193 197 249 179 249 177 196 166 187 140 189 93 191 78 179 72 211 49 209 48 181 37 149 25 120 25 89 45 72 103 84 179 75 198 76 252 64 272 81 293 103 285 121 255 121 242 118 224 167
Polygon -7500403 true true 73 210 86 251 62 249 48 208
Polygon -7500403 true true 25 114 16 195 9 204 23 213 25 200 39 123

cylinder
false
0
Circle -7500403 true true 0 0 300

dot
false
0
Circle -7500403 true true 90 90 120

face happy
false
0
Circle -7500403 true true 8 8 285
Circle -16777216 true false 60 75 60
Circle -16777216 true false 180 75 60
Polygon -16777216 true false 150 255 90 239 62 213 47 191 67 179 90 203 109 218 150 225 192 218 210 203 227 181 251 194 236 217 212 240

face neutral
false
0
Circle -7500403 true true 8 7 285
Circle -16777216 true false 60 75 60
Circle -16777216 true false 180 75 60
Rectangle -16777216 true false 60 195 240 225

face sad
false
0
Circle -7500403 true true 8 8 285
Circle -16777216 true false 60 75 60
Circle -16777216 true false 180 75 60
Polygon -16777216 true false 150 168 90 184 62 210 47 232 67 244 90 220 109 205 150 198 192 205 210 220 227 242 251 229 236 206 212 183

fish
false
0
Polygon -1 true false 44 131 21 87 15 86 0 120 15 150 0 180 13 214 20 212 45 166
Polygon -1 true false 135 195 119 235 95 218 76 210 46 204 60 165
Polygon -1 true false 75 45 83 77 71 103 86 114 166 78 135 60
Polygon -7500403 true true 30 136 151 77 226 81 280 119 292 146 292 160 287 170 270 195 195 210 151 212 30 166
Circle -16777216 true false 215 106 30

flag
false
0
Rectangle -7500403 true true 60 15 75 300
Polygon -7500403 true true 90 150 270 90 90 30
Line -7500403 true 75 135 90 135
Line -7500403 true 75 45 90 45

flower
false
0
Polygon -10899396 true false 135 120 165 165 180 210 180 240 150 300 165 300 195 240 195 195 165 135
Circle -7500403 true true 85 132 38
Circle -7500403 true true 130 147 38
Circle -7500403 true true 192 85 38
Circle -7500403 true true 85 40 38
Circle -7500403 true true 177 40 38
Circle -7500403 true true 177 132 38
Circle -7500403 true true 70 85 38
Circle -7500403 true true 130 25 38
Circle -7500403 true true 96 51 108
Circle -16777216 true false 113 68 74
Polygon -10899396 true false 189 233 219 188 249 173 279 188 234 218
Polygon -10899396 true false 180 255 150 210 105 210 75 240 135 240

house
false
0
Rectangle -7500403 true true 45 120 255 285
Rectangle -16777216 true false 120 210 180 285
Polygon -7500403 true true 15 120 150 15 285 120
Line -16777216 false 30 120 270 120

leaf
false
0
Polygon -7500403 true true 150 210 135 195 120 210 60 210 30 195 60 180 60 165 15 135 30 120 15 105 40 104 45 90 60 90 90 105 105 120 120 120 105 60 120 60 135 30 150 15 165 30 180 60 195 60 180 120 195 120 210 105 240 90 255 90 263 104 285 105 270 120 285 135 240 165 240 180 270 195 240 210 180 210 165 195
Polygon -7500403 true true 135 195 135 240 120 255 105 255 105 285 135 285 165 240 165 195

line
true
0
Line -7500403 true 150 0 150 300

line half
true
0
Line -7500403 true 150 0 150 150

pentagon
false
0
Polygon -7500403 true true 150 15 15 120 60 285 240 285 285 120

person
false
0
Circle -7500403 true true 110 5 80
Polygon -7500403 true true 105 90 120 195 90 285 105 300 135 300 150 225 165 300 195 300 210 285 180 195 195 90
Rectangle -7500403 true true 127 79 172 94
Polygon -7500403 true true 195 90 240 150 225 180 165 105
Polygon -7500403 true true 105 90 60 150 75 180 135 105

plant
false
0
Rectangle -7500403 true true 135 90 165 300
Polygon -7500403 true true 135 255 90 210 45 195 75 255 135 285
Polygon -7500403 true true 165 255 210 210 255 195 225 255 165 285
Polygon -7500403 true true 135 180 90 135 45 120 75 180 135 210
Polygon -7500403 true true 165 180 165 210 225 180 255 120 210 135
Polygon -7500403 true true 135 105 90 60 45 45 75 105 135 135
Polygon -7500403 true true 165 105 165 135 225 105 255 45 210 60
Polygon -7500403 true true 135 90 120 45 150 15 180 45 165 90

sheep
false
15
Circle -1 true true 203 65 88
Circle -1 true true 70 65 162
Circle -1 true true 150 105 120
Polygon -7500403 true false 218 120 240 165 255 165 278 120
Circle -7500403 true false 214 72 67
Rectangle -1 true true 164 223 179 298
Polygon -1 true true 45 285 30 285 30 240 15 195 45 210
Circle -1 true true 3 83 150
Rectangle -1 true true 65 221 80 296
Polygon -1 true true 195 285 210 285 210 240 240 210 195 210
Polygon -7500403 true false 276 85 285 105 302 99 294 83
Polygon -7500403 true false 219 85 210 105 193 99 201 83

square
false
0
Rectangle -7500403 true true 30 30 270 270

square 2
false
0
Rectangle -7500403 true true 30 30 270 270
Rectangle -16777216 true false 60 60 240 240

star
false
0
Polygon -7500403 true true 151 1 185 108 298 108 207 175 242 282 151 216 59 282 94 175 3 108 116 108

target
false
0
Circle -7500403 true true 0 0 300
Circle -16777216 true false 30 30 240
Circle -7500403 true true 60 60 180
Circle -16777216 true false 90 90 120
Circle -7500403 true true 120 120 60

tree
false
0
Circle -7500403 true true 118 3 94
Rectangle -6459832 true false 120 195 180 300
Circle -7500403 true true 65 21 108
Circle -7500403 true true 116 41 127
Circle -7500403 true true 45 90 120
Circle -7500403 true true 104 74 152

triangle
false
0
Polygon -7500403 true true 150 30 15 255 285 255

triangle 2
false
0
Polygon -7500403 true true 150 30 15 255 285 255
Polygon -16777216 true false 151 99 225 223 75 224

truck
false
0
Rectangle -7500403 true true 4 45 195 187
Polygon -7500403 true true 296 193 296 150 259 134 244 104 208 104 207 194
Rectangle -1 true false 195 60 195 105
Polygon -16777216 true false 238 112 252 141 219 141 218 112
Circle -16777216 true false 234 174 42
Rectangle -7500403 true true 181 185 214 194
Circle -16777216 true false 144 174 42
Circle -16777216 true false 24 174 42
Circle -7500403 false true 24 174 42
Circle -7500403 false true 144 174 42
Circle -7500403 false true 234 174 42

turtle
true
0
Polygon -10899396 true false 215 204 240 233 246 254 228 266 215 252 193 210
Polygon -10899396 true false 195 90 225 75 245 75 260 89 269 108 261 124 240 105 225 105 210 105
Polygon -10899396 true false 105 90 75 75 55 75 40 89 31 108 39 124 60 105 75 105 90 105
Polygon -10899396 true false 132 85 134 64 107 51 108 17 150 2 192 18 192 52 169 65 172 87
Polygon -10899396 true false 85 204 60 233 54 254 72 266 85 252 107 210
Polygon -7500403 true true 119 75 179 75 209 101 224 135 220 225 175 261 128 261 81 224 74 135 88 99

wheel
false
0
Circle -7500403 true true 3 3 294
Circle -16777216 true false 30 30 240
Line -7500403 true 150 285 150 15
Line -7500403 true 15 150 285 150
Circle -7500403 true true 120 120 60
Line -7500403 true 216 40 79 269
Line -7500403 true 40 84 269 221
Line -7500403 true 40 216 269 79
Line -7500403 true 84 40 221 269

wolf
false
0
Polygon -16777216 true false 253 133 245 131 245 133
Polygon -7500403 true true 2 194 13 197 30 191 38 193 38 205 20 226 20 257 27 265 38 266 40 260 31 253 31 230 60 206 68 198 75 209 66 228 65 243 82 261 84 268 100 267 103 261 77 239 79 231 100 207 98 196 119 201 143 202 160 195 166 210 172 213 173 238 167 251 160 248 154 265 169 264 178 247 186 240 198 260 200 271 217 271 219 262 207 258 195 230 192 198 210 184 227 164 242 144 259 145 284 151 277 141 293 140 299 134 297 127 273 119 270 105
Polygon -7500403 true true -1 195 14 180 36 166 40 153 53 140 82 131 134 133 159 126 188 115 227 108 236 102 238 98 268 86 269 92 281 87 269 103 269 113

x
false
0
Polygon -7500403 true true 270 75 225 30 30 225 75 270
Polygon -7500403 true true 30 75 75 30 270 225 225 270
@#$#@#$#@
NetLogo 6.0.1
@#$#@#$#@
@#$#@#$#@
@#$#@#$#@
<experiments>
  <experiment name="Effective_Care" repetitions="100" runMetricsEveryStep="false">
    <setup>setup</setup>
    <go>go</go>
    <final>if ticks &lt; 1000
[
   file-open "intelligence.txt"
   file-print " "
   file-close

   file-open "intel_diff.txt"
   file-print " "
   file-close

   file-open "Pop_size.txt"
   file-print " "
   file-close

   file-open "Total_disease.txt"
   file-print " "
   file-close

   file-open "Prevalence.txt"
   file-print " "
   file-close

   file-open "Total-helped.txt"
   file-print " "
   file-close

   file-open "Perc_helped.txt"
   file-print " "
   file-close

   file-open "Mean_help_received.txt"
   file-print " "
   file-close

   file-open "Perc_helped1.txt"
   file-print " "
   file-close

   file-open "Perc_helped2.txt"
   file-print " "
   file-close

   file-open "Perc_helped3.txt"
   file-print " "
   file-close

   file-open "Perc_helped4.txt"
   file-print " "
   file-close

   file-open "Skilled.txt"
   file-print " "
   file-close

   file-open "Perc_skilled.txt"
   file-print " "
   file-close

   file-open "Mean_num_skills.txt"
   file-print " "
   file-close

   file-open "G2.txt"
   file-print " "
   file-close

   file-open "G2_perc.txt"
   file-print " "
   file-close

   file-open "Mean_diff_care.txt"
   file-print " "
   file-close

   file-open "mean-benefit.txt"
   file-print " "
   file-close
 ]</final>
    <timeLimit steps="1000"/>
    <exitCondition>not any? turtles with [disease? = false] or ((count turtles with [sex = 1]) &lt; 2) or ((count turtles with [sex = 0]) &lt; 2)</exitCondition>
    <metric>ticks</metric>
    <metric>count turtles with [disease? = true]</metric>
    <metric>count turtles with [disease? = false]</metric>
    <metric>count turtles with [sex = 1]</metric>
    <metric>count turtles with [sex = 0]</metric>
    <enumeratedValueSet variable="Carrying-capacity">
      <value value="50"/>
      <value value="100"/>
      <value value="150"/>
      <value value="200"/>
    </enumeratedValueSet>
    <enumeratedValueSet variable="num-agents">
      <value value="10"/>
    </enumeratedValueSet>
    <enumeratedValueSet variable="disease-parameter">
      <value value="0.1"/>
      <value value="0.2"/>
      <value value="0.3"/>
      <value value="0.4"/>
      <value value="0.5"/>
      <value value="0.6"/>
      <value value="0.7"/>
      <value value="0.8"/>
      <value value="0.9"/>
    </enumeratedValueSet>
    <enumeratedValueSet variable="initial-prevalence">
      <value value="0.05"/>
      <value value="0.25"/>
      <value value="0.5"/>
      <value value="0.75"/>
    </enumeratedValueSet>
  </experiment>
</experiments>
@#$#@#$#@
@#$#@#$#@
default
0.0
-0.2 0 0.0 1.0
0.0 1 1.0 0.0
0.2 0 0.0 1.0
link direction
true
0
Line -7500403 true 150 150 90 180
Line -7500403 true 150 150 210 180
@#$#@#$#@
0
@#$#@#$#@
